# Supplementary material for: Inhibition of Exo70, an Exocyst Complex Component, Enhances mRNA Delivery Efficiency of Lipid Nanoparticle
Source: Pharmaceutics. 2026 May 25;18(6):650. doi: 10.3390/pharmaceutics18060650 (PMC13306191; doi:10.3390/pharmaceutics18060650)
Supplement: Supplementary file 1 [file pharmaceutics-18-00650-s001.zip]

Archive with 1 entries (1 files):
- pharmaceutics-4275261-supplementary.pdf
